# Supplementary material for: Biosolid-Amended Soil Enhances Defense Responses in Tomato Based on Metagenomic Profile and Expression of Pathogenesis-Related Genes
Source: Plants (Basel). 2021 Dec 16;10(12):2789. doi: 10.3390/plants10122789 (PMC8709368; doi:10.3390/plants10122789)
Supplement: Supplementary file 1 [file plants-10-02789-s001.zip]

Archive with 5 entries (5 files):
- Figure S1.tif
- Figure S2.tif
- Figure S3.png
- Supplementary material.pdf
- Supplementary table S3.xlsx
