# Supplementary material for: Biosolid-Amended Soil Enhances Defense Responses in Tomato Based on Metagenomic Profile and Expression of Pathogenesis-Related Genes
Source: Plants (Basel). 2021 Dec 16;10(12):2789. doi: 10.3390/plants10122789 (PMC8709368; doi:10.3390/plants10122789)
Supplement: Supplementary file 1 [file plants-10-02789-s001.zip › Supplementary table S3.xlsx]

## Sheet: Sheet1
Supplementary Table S3. Multiple group statistics table for the predicted functional diversity in the different treatments: Control (C), Biosolid application (B), Forl inoculation (F) and Forl inoculation + biosolid application (FB) based on the abundances of sequences associated with specific metabolic pathways. The analysis was performed in the STAMP software using ANOVA with p-value ≤ .05 and …
pathway	description	p-values	p-values (corrected)	Effect size	B: mean rel. freq. (%)	B: std. dev. (%)	C: mean rel. freq. (%)	C: std. dev. (%)	F: mean rel. freq. (%)	F: std. dev. (%)	FB: mean rel. freq. (%)	FB: std. dev. (%)
PWY-5121	superpathway of geranylgeranyl diphosphate biosynthesis II (via MEP)	0.0178183	0.0178183	0.900831	0.487517	0.00295311	0.499772	0.00153001	0.490875	0.00320231	0.478602	0.00199299
1CMET2-PWY	N10-formyl-tetrahydrofolate biosynthesis	0.00939513	0.00939513	0.92834	0.457746	0.0032436	0.440014	0.00191236	0.450417	0.00292813	0.465534	0.00214213
PENTOSE-P-PWY	pentose phosphate pathway	0.00451095	0.00451095	0.950537	0.554454	0.00507896	0.597165	0.00351414	0.582495	0.00569873	0.553032	0.00167238
BRANCHED-CHAIN-AA-SYN-PWY	superpathway of branched amino acid biosynthesis	0.0100181	0.0100181	0.925972	0.816314	0.00173071	0.839332	0.000879156	0.829854	0.00579167	0.810776	0.00170937
PWY-5103	L-isoleucine biosynthesis III	0.00681097	0.00681097	0.939101	0.720514	0.00171094	0.739743	0.00239476	0.730269	0.00289693	0.716783	0.00191297
PWY-5898	superpathway of menaquinol-12 biosynthesis	0.000651531	0.000651531	0.981301	0.202668	0.00102333	0.169745	0.000873183	0.180333	0.00139743	0.200397	0.00327574
PWY-5899	superpathway of menaquinol-13 biosynthesis	0.000651531	0.000651531	0.981301	0.202668	0.00102333	0.169745	0.000873183	0.180333	0.00139743	0.200397	0.00327574
PWY-5897	superpathway of menaquinol-11 biosynthesis	0.000651531	0.000651531	0.981301	0.202668	0.00102333	0.169745	0.000873183	0.180333	0.00139743	0.200397	0.00327574
PWY-5840	superpathway of menaquinol-7 biosynthesis	0.00317168	0.00317168	0.958582	0.207792	0.000325608	0.172499	0.00128537	0.183344	0.00239989	0.20482	0.00547948
PWY-5838	superpathway of menaquinol-8 biosynthesis I	0.00106703	0.00106703	0.976048	0.21577	0.000551518	0.179665	0.000757367	0.190885	0.00208655	0.213468	0.00418427
PWY-5022	4-aminobutanoate degradation V	0.0143526	0.0143526	0.91116	0.18537	0.00196735	0.218405	0.00454867	0.214218	0.00855422	0.183481	0.00155836
PWY0-1297	superpathway of purine deoxyribonucleosides degradation	0.0172742	0.0172742	0.902384	0.168485	0.000432549	0.199537	0.00121389	0.182424	0.00235617	0.164818	0.00856641
PWY-6478	GDP-D-glycero-&alpha;-D-manno-heptose biosynthesis	0.00387173	0.00387173	0.954205	0.153861	0.00327587	0.215992	0.00789091	0.184557	0.0068296	0.154386	0.00251011
PWY0-1298	superpathway of pyrimidine deoxyribonucleosides degradation	0.0149321	0.0149321	0.909356	0.155564	0.000258687	0.187402	0.000390169	0.167258	0.00114299	0.152101	0.0086215
PWY-7371	1,4-dihydroxy-6-naphthoate biosynthesis II	0.00627376	0.00627376	0.941577	0.133578	0.00584916	0.197633	0.0060252	0.167007	0.0080813	0.132145	0.00671695
PWY-5861	superpathway of demethylmenaquinol-8 biosynthesis	0.000765176	0.000765176	0.97973	0.164635	0.000601006	0.134057	0.000684682	0.143685	0.00160134	0.162586	0.00320484
PWY0-1241	ADP-L-glycero-&beta;-D-manno-heptose biosynthesis	0.00844649	0.00844649	0.932099	0.218153	0.00132052	0.27042	0.00366808	0.242473	0.00995495	0.213871	0.00582384
PWY-6263	superpathway of menaquinol-8 biosynthesis II	0.00307093	0.00307093	0.95925	0.242311	0.00390655	0.274985	0.0018076	0.256587	0.004194	0.237402	0.000381515
PWY-5920	superpathway of heme biosynthesis from glycine	0.0165201	0.0165201	0.904576	0.298518	0.00212557	0.323058	0.00119896	0.311096	0.00350603	0.292972	0.00623895
PWY-4984	urea cycle	0.00118212	0.00118212	0.974784	0.265047	0.00556729	0.311051	0.00104255	0.297606	0.00178181	0.271627	0.00107294
PWY-6317	galactose degradation I (Leloir pathway)	0.00636363	0.00636363	0.941156	0.316046	0.00679155	0.372203	0.000532138	0.345523	0.00921805	0.304987	0.00639
HISDEG-PWY	L-histidine degradation I	0.00576432	0.00576432	0.944023	0.317305	0.000974263	0.346704	0.00504571	0.341549	0.00230218	0.327713	3.42507e-05
PYRIDOXSYN-PWY	pyridoxal 5'-phosphate biosynthesis I	0.0113445	0.0113445	0.921157	0.142853	0.00529883	0.0121558	0.00201885	0.0427567	0.0306457	0.141506	0.0139763
PWY0-845	superpathway of pyridoxal 5'-phosphate biosynthesis and salvage	0.00428206	0.00428206	0.951819	0.123157	0.00102288	0.025159	0.00382544	0.0444831	0.0192621	0.12184	0.00345214
PWY-5741	ethylmalonyl-CoA pathway	0.0180278	0.0180278	0.900239	0.0968546	0.00156655	0.08179	0.00286562	0.0901903	0.000187059	0.0926268	0.00163853
PWY-7332	superpathway of UDP-N-acetylglucosamine-derived O-antigen building blocks biosynthesis	0.0129389	0.0129389	0.915717	0.105914	0.000330864	0.0651426	0.00177864	0.0854868	0.00668922	0.096642	0.0060852
PWY-6749	CMP-legionaminate biosynthesis I	0.00979714	0.00979714	0.926804	0.0499124	0.001653	0.0654266	0.00137002	0.0581207	0.00286054	0.0501771	0.000427994
PWY-5304	superpathway of sulfur oxidation (Acidianus ambivalens)	0.0041955	0.0041955	0.952313	0.0395327	0.00161512	0.0720217	0.00251131	0.0598852	0.00541436	0.0386465	0.0012707
NAD-BIOSYNTHESIS-II	NAD salvage pathway II	0.0170887	0.0170887	0.902919	0.0342311	0.000377908	0.0575715	0.00412051	0.0466592	0.00401375	0.0390279	0.000437666
PWY-1361	benzoyl-CoA degradation I (aerobic)	0.0153013	0.0153013	0.908223	0.0103962	0.00127841	0.00478523	0.000696839	0.00932845	0.000425268	0.0112401	0.000455795
PWY-6944	androstenedione degradation	0.00168789	0.00168789	0.969844	0.0109676	0.000224844	0.00569259	7.12e-05	0.00855223	0.000568762	0.00902137	0.000251792
PWY0-1277	3-phenylpropanoate and 3-(3-hydroxyphenyl)propanoate degradation	0.00586097	0.00586097	0.943551	0.0280021	0.00029822	0.0214996	0.000406082	0.0272133	0.000211351	0.0238351	0.00115908
PWY-6690	cinnamate and 3-hydroxycinnamate degradation to 2-oxopent-4-enoate	0.00901143	0.00901143	0.929837	0.0115859	0.000508484	0.00769637	4.39528e-05	0.0107725	0.000186518	0.00934629	0.000604529
LIPASYN-PWY	phospholipases	0.0168308	0.0168308	0.903667	0.0132298	0.000818807	0.00118691	2.04526e-05	0.0050225	0.00298258	0.0128639	0.00132737
FUC-RHAMCAT-PWY	superpathway of fucose and rhamnose degradation	0.0118023	0.0118023	0.919559	0.00852781	0.000278289	0.013174	9.82238e-06	0.0132058	0.00127425	0.00897602	0.000174638
PWY-1541	superpathway of taurine degradation	0.0140911	0.0140911	0.911986	0.0213402	0.00158678	0.00230403	5.39329e-05	0.00770511	0.00380685	0.0205802	0.00299861
PWY-7024	superpathway of the 3-hydroxypropanoate cycle	0.0132971	0.0132971	0.914541	0.00303852	0.000283774	0.00185994	0.000134773	0.00247827	0.000250574	0.00363876	3.21612e-05
PWY-5743	3-hydroxypropanoate cycle	0.0127983	0.0127983	0.916183	0.00216003	0.00020593	0.00131873	0.00010051	0.00175856	0.000179336	0.00262022	1.38954e-05
GLYCOL-GLYOXDEG-PWY	superpathway of glycol metabolism and degradation	0.0179348	0.0179348	0.900502	0.00282251	0.000168397	0.00469677	4.29293e-05	0.00550256	0.000699015	0.00318512	9.82836e-05
CHLOROPHYLL-SYN	chlorophyllide a biosynthesis I (aerobic, light-dependent)	0.0175471	0.0175471	0.901602	0.00468518	0.000380034	0.00299544	0.000140903	0.0036298	1.58357e-05	0.00507602	0.000366176
BENZCOA-PWY	anaerobic aromatic compound degradation (Thauera aromatica)	0.0158924	0.0158924	0.906437	0.000529472	0.000117774	1.67743e-05	2.3033e-06	0.000142384	0.000142384	0.000747481	3.68854e-05
PWY-5184	toluene degradation VI (anaerobic)	0.0116797	0.0116797	0.919984	0.000373135	7.36622e-05	1.93792e-05	1.39218e-06	0.000107906	0.000107906	0.000581833	7.67611e-06
PWY-6629	superpathway of L-tryptophan biosynthesis	1.53611e-05	1.53611e-05	0.997136	0	0	0	0	0	0	1.45808e-05	6.76695e-07
LPSSYN-PWY	superpathway of lipopolysaccharide biosynthesis	1.76394e-06	1.76394e-06	0.99903	0	0	0	0	0	0	1.38772e-05	3.74498e-07
PWY-6165	chorismate biosynthesis II (archaea)	1.72589e-05	1.72589e-05	0.996965	0	0	0	0	0	0	9.69157e-06	4.63125e-07
PWY-5179	toluene degradation V (aerobic) (via toluene-cis-diol)	1.50991e-05	1.50991e-05	0.997161	0	0	0	0	0	0	3.6406e-05	1.68233e-06
ECASYN-PWY	enterobacterial common antigen biosynthesis	0.000823518	0.000823518	0.978969	5.19854e-06	5.19854e-06	9.46783e-06	1.39177e-06	5.46757e-06	5.46757e-06	0.00011434	1.13153e-05
PWY-1361	benzoyl-CoA degradation I (aerobic)	0.0153013	0.0153013	0.908223	0.0103962	0.00127841	0.00478523	0.000696839	0.00932845	0.000425268	0.0112401	0.000455795
HCAMHPDEG-PWY	3-phenylpropanoate and 3-(3-hydroxyphenyl)propanoate degradation to 2-oxopent-4-enoate	0.00901143	0.00901143	0.929837	0.0115859	0.000508484	0.00769637	4.39528e-05	0.0107725	0.000186518	0.00934629	0.000604529
PWY-6562	norspermidine biosynthesis	0.00221324	0.00221324	0.965442	0.0311771	0.00217934	0.0133722	0.00134256	0.0163589	0.00147761	0.0294337	0.000108697
GLUCARGALACTSUPER-PWY	superpathway of D-glucarate and D-galactarate degradation	0.0173228	0.0173228	0.902244	0.0186554	6.92564e-05	0.0237052	0.000511573	0.0244061	0.00157213	0.0194285	0.00021093
GALACTARDEG-PWY	D-galactarate degradation I	0.0173228	0.0173228	0.902244	0.0186554	6.92564e-05	0.0237052	0.000511573	0.0244061	0.00157213	0.0194285	0.00021093
PWY-3781	aerobic respiration I (cytochrome c)	0.0135749	0.0135749	0.913639	1.64509	0.0108041	1.70763	0.00692612	1.67786	0.00981247	1.64386	0.00112391
